# Supplementary material for: A Three-Dimensional Finite Element Analysis of Displacement and Stress Distributions of Unilateral and Bilateral Cleft Lips by Using Developed Pre-Surgical Treatment Architecture
Source: Children (Basel). 2021 Dec 3;8(12):1121. doi: 10.3390/children8121121 (PMC8699834; doi:10.3390/children8121121)
Supplement: Supplementary file 1 [file children-08-01121-s001.zip]

Archive with 6 entries (4 files):
- children-1360214-supplementary/
- children-1360214-supplementary/videos/
- children-1360214-supplementary/videos/Compressive Stress Analysis Sample-S3.avi
- children-1360214-supplementary/videos/Displacement Analysis Sample-S1.avi
- children-1360214-supplementary/videos/Tensile Stress Analysis Sample-S2.avi
- children-1360214-supplementary/videos/Von Mises Stress Analysis Sample-S4.avi
